# Supplementary material for: Postprandial Effects of a Proprietary Milk Protein Hydrolysate Containing Bioactive Peptides in Prediabetic Subjects
Source: Nutrients. 2019 Jul 23;11(7):1700. doi: 10.3390/nu11071700 (PMC6683050; doi:10.3390/nu11071700)
Supplement: Supplementary file 1 [file nutrients-11-01700-s001.zip]

Archive with 2 entries (2 files):
- nutrients-539701-Proof done supplementary.pdf
- nutrients-539701-supplementary.doc
